# Supplementary material for: Regulation of Cortico-Thalamic JNK1/2 and ERK1/2 MAPKs and Apoptosis-Related Signaling Pathways in PDYN Gene-Deficient Mice Following Acute and Chronic Mild Stress
Source: Int J Mol Sci. 2023 Jan 24;24(3):2303. doi: 10.3390/ijms24032303 (PMC9916432; doi:10.3390/ijms24032303)
Supplement: Supplementary file 1 [file ijms-24-02303-s001.zip]

Archive with 1 entries (1 files):
- ijms-2109079-SI.pdf
